# Supplementary material for: Oxidation of Arabidopsis thaliana COX19 Using the Combined Action of ERV1 and Glutathione
Source: Antioxidants (Basel). 2023 Nov 1;12(11):1949. doi: 10.3390/antiox12111949 (PMC10669224; doi:10.3390/antiox12111949)
Supplement: Supplementary file 1 [file antioxidants-12-01949-s001.zip]

Archive with 1 entries (1 files):
- antioxidants-2675942-supplementary.pdf
